# Supplementary material for: The Partial Removal of Rectus Abdominis Muscle Inserting into Ribs in Ipsilateral Pedicled TRAM Flap for Breast Reconstruction
Source: J Clin Med. 2022 Nov 9;11(22):6647. doi: 10.3390/jcm11226647 (PMC9698679; doi:10.3390/jcm11226647)
Supplement: Supplementary file 1 [file jcm-11-06647-s001.zip]

Archive with 1 entries (1 files):
- Video S1-pTRAMtechnique.mp4
